# Supplementary material for: Effect of evolocumab on the gut microbiota in patients with acute myocardial infarction
Source: J Med Microbiol. 2026 Jan 13;75(1):002114. doi: 10.1099/jmm.0.002114 (PMC12799316; doi:10.1099/jmm.0.002114)
Supplement: Uncited Supplementary Material 1. [file jmm-75-02114-s001.xlsx]

## Sheet: Sheet1
Accession	Title	BioProject	BioSample	Status	Release Date	Created	Updated	Submission	SRA.filename
SRR30544824	E18	PRJNA1154993	SAMN43439273	Released	2025-10-01	2024-09-04T16:29:39Z	2025-10-01T08:09:10Z	SUB14699889	E18.338F_806R.R1.raw.fastq.gz, E18.338F_806R.R2.raw.fastq.gz
SRR30544857	S14	PRJNA1154993	SAMN43439273	Released	2025-10-01	2024-09-04T16:29:41Z	2025-10-01T08:09:10Z	SUB14699889	S14.338F_806R.R1.raw.fastq.gz, S14.338F_806R.R2.raw.fastq.gz
SRR30544856	S15	PRJNA1154993	SAMN43439273	Released	2025-10-01	2024-09-04T16:29:41Z	2025-10-01T08:09:10Z	SUB14699889	S15.338F_806R.R1.raw.fastq.gz, S15.338F_806R.R2.raw.fastq.gz
SRR30544873	C18	PRJNA1154993	SAMN43439273	Released	2025-10-01	2024-09-04T16:29:43Z	2025-10-01T08:09:10Z	SUB14699889	C18.338F_806R.R1.raw.fastq.gz, C18.338F_806R.R2.raw.fastq.gz
SRR30544869	S3	PRJNA1154993	SAMN43439273	Released	2025-10-01	2024-09-04T16:29:43Z	2025-10-01T08:09:09Z	SUB14699889	S3.338F_806R.R1.raw.fastq.gz, S3.338F_806R.R2.raw.fastq.gz
SRR30544872	S1	PRJNA1154993	SAMN43439273	Released	2025-10-01	2024-09-04T16:29:43Z	2025-10-01T08:09:09Z	SUB14699889	S1.338F_806R.R1.raw.fastq.gz, S1.338F_806R.R2.raw.fastq.gz
SRR30544815	C8	PRJNA1154993	SAMN43439273	Released	2025-10-01	2024-09-04T16:29:39Z	2025-10-01T08:09:09Z	SUB14699889	C8.338F_806R.R1.raw.fastq.gz, C8.338F_806R.R2.raw.fastq.gz
SRR30544818	E24	PRJNA1154993	SAMN43439273	Released	2025-10-01	2024-09-04T16:29:39Z	2025-10-01T08:09:09Z	SUB14699889	E24.338F_806R.R1.raw.fastq.gz, E24.338F_806R.R2.raw.fastq.gz
SRR30544836	E7	PRJNA1154993	SAMN43439273	Released	2025-10-01	2024-09-04T16:29:40Z	2025-10-01T08:09:09Z	SUB14699889	E7.338F_806R.R1.raw.fastq.gz, E7.338F_806R.R2.raw.fastq.gz
SRR30544839	E5	PRJNA1154993	SAMN43439273	Released	2025-10-01	2024-09-04T16:29:40Z	2025-10-01T08:09:09Z	SUB14699889	E5.338F_806R.R1.raw.fastq.gz, E5.338F_806R.R2.raw.fastq.gz
SRR30544820	E22	PRJNA1154993	SAMN43439273	Released	2025-10-01	2024-09-04T16:29:39Z	2025-10-01T08:09:09Z	SUB14699889	E22.338F_806R.R1.raw.fastq.gz, E22.338F_806R.R2.raw.fastq.gz
SRR30544826	C7	PRJNA1154993	SAMN43439273	Released	2025-10-01	2024-09-04T16:29:39Z	2025-10-01T08:09:09Z	SUB14699889	C7.338F_806R.R1.raw.fastq.gz, C7.338F_806R.R2.raw.fastq.gz
SRR30544859	C4	PRJNA1154993	SAMN43439273	Released	2025-10-01	2024-09-04T16:29:41Z	2025-10-01T08:09:09Z	SUB14699889	C4.338F_806R.R1.raw.fastq.gz, C4.338F_806R.R2.raw.fastq.gz
SRR30544871	S2	PRJNA1154993	SAMN43439273	Released	2025-10-01	2024-09-04T16:29:43Z	2025-10-01T08:09:09Z	SUB14699889	S2.338F_806R.R1.raw.fastq.gz, S2.338F_806R.R2.raw.fastq.gz
SRR30544877	C14	PRJNA1154993	SAMN43439273	Released	2025-10-01	2024-09-04T16:29:43Z	2025-10-01T08:09:09Z	SUB14699889	C14.338F_806R.R1.raw.fastq.gz, C14.338F_806R.R2.raw.fastq.gz
SRR30544813	C10	PRJNA1154993	SAMN43439273	Released	2025-10-01	2024-09-04T16:29:39Z	2025-10-01T08:09:09Z	SUB14699889	C10.338F_806R.R1.raw.fastq.gz, C10.338F_806R.R2.raw.fastq.gz
SRR30544837	C6	PRJNA1154993	SAMN43439273	Released	2025-10-01	2024-09-04T16:29:40Z	2025-10-01T08:09:09Z	SUB14699889	C6.338F_806R.R1.raw.fastq.gz, C6.338F_806R.R2.raw.fastq.gz
SRR30544840	E4	PRJNA1154993	SAMN43439273	Released	2025-10-01	2024-09-04T16:29:40Z	2025-10-01T08:09:09Z	SUB14699889	E4.338F_806R.R1.raw.fastq.gz, E4.338F_806R.R2.raw.fastq.gz
SRR30544849	S22	PRJNA1154993	SAMN43439273	Released	2025-10-01	2024-09-04T16:29:40Z	2025-10-01T08:09:09Z	SUB14699889	S22.338F_806R.R1.raw.fastq.gz, S22.338F_806R.R2.raw.fastq.gz
SRR30544855	S16	PRJNA1154993	SAMN43439273	Released	2025-10-01	2024-09-04T16:29:41Z	2025-10-01T08:09:09Z	SUB14699889	S16.338F_806R.R1.raw.fastq.gz, S16.338F_806R.R2.raw.fastq.gz
SRR30544861	S11	PRJNA1154993	SAMN43439273	Released	2025-10-01	2024-09-04T16:29:42Z	2025-10-01T08:09:09Z	SUB14699889	S11.338F_806R.R1.raw.fastq.gz, S11.338F_806R.R2.raw.fastq.gz
SRR30544879	C12	PRJNA1154993	SAMN43439273	Released	2025-10-01	2024-09-04T16:29:43Z	2025-10-01T08:09:09Z	SUB14699889	C12.338F_806R.R1.raw.fastq.gz, C12.338F_806R.R2.raw.fastq.gz
SRR30544833	E10	PRJNA1154993	SAMN43439273	Released	2025-10-01	2024-09-04T16:29:40Z	2025-10-01T08:09:08Z	SUB14699889	E10.338F_806R.R1.raw.fastq.gz, E10.338F_806R.R2.raw.fastq.gz
SRR30544848	C5	PRJNA1154993	SAMN43439273	Released	2025-10-01	2024-09-04T16:29:40Z	2025-10-01T08:09:08Z	SUB14699889	C5.338F_806R.R1.raw.fastq.gz, C5.338F_806R.R2.raw.fastq.gz
SRR30544851	S20	PRJNA1154993	SAMN43439273	Released	2025-10-01	2024-09-04T16:29:40Z	2025-10-01T08:09:08Z	SUB14699889	S20.338F_806R.R1.raw.fastq.gz, S20.338F_806R.R2.raw.fastq.gz
SRR30544866	S6	PRJNA1154993	SAMN43439273	Released	2025-10-01	2024-09-04T16:29:43Z	2025-10-01T08:09:08Z	SUB14699889	S6.338F_806R.R1.raw.fastq.gz, S6.338F_806R.R2.raw.fastq.gz
SRR30544814	C9	PRJNA1154993	SAMN43439273	Released	2025-10-01	2024-09-04T16:29:39Z	2025-10-01T08:09:08Z	SUB14699889	C9.338F_806R.R1.raw.fastq.gz, C9.338F_806R.R2.raw.fastq.gz
SRR30544817	E25	PRJNA1154993	SAMN43439273	Released	2025-10-01	2024-09-04T16:29:39Z	2025-10-01T08:09:08Z	SUB14699889	E25.338F_806R.R1.raw.fastq.gz, E25.338F_806R.R2.raw.fastq.gz
SRR30544832	E11	PRJNA1154993	SAMN43439273	Released	2025-10-01	2024-09-04T16:29:40Z	2025-10-01T08:09:08Z	SUB14699889	E11.338F_806R.R1.raw.fastq.gz, E11.338F_806R.R2.raw.fastq.gz
SRR30544841	E3	PRJNA1154993	SAMN43439273	Released	2025-10-01	2024-09-04T16:29:40Z	2025-10-01T08:09:08Z	SUB14699889	E3.338F_806R.R1.raw.fastq.gz, E3.338F_806R.R2.raw.fastq.gz
SRR30544850	S21	PRJNA1154993	SAMN43439273	Released	2025-10-01	2024-09-04T16:29:40Z	2025-10-01T08:09:08Z	SUB14699889	S21.338F_806R.R1.raw.fastq.gz, S21.338F_806R.R2.raw.fastq.gz
SRR30544865	S7	PRJNA1154993	SAMN43439273	Released	2025-10-01	2024-09-04T16:29:42Z	2025-10-01T08:09:08Z	SUB14699889	S7.338F_806R.R1.raw.fastq.gz, S7.338F_806R.R2.raw.fastq.gz
SRR30544868	S4	PRJNA1154993	SAMN43439273	Released	2025-10-01	2024-09-04T16:29:43Z	2025-10-01T08:09:08Z	SUB14699889	S4.338F_806R.R1.raw.fastq.gz, S4.338F_806R.R2.raw.fastq.gz
SRR30544881	C2	PRJNA1154993	SAMN43439273	Released	2025-10-01	2024-09-04T16:29:43Z	2025-10-01T08:09:08Z	SUB14699889	C2.338F_806R.R1.raw.fastq.gz, C2.338F_806R.R2.raw.fastq.gz
SRR30544816	E26	PRJNA1154993	SAMN43439273	Released	2025-10-01	2024-09-04T16:29:39Z	2025-10-01T08:09:08Z	SUB14699889	E26.338F_806R.R1.raw.fastq.gz, E26.338F_806R.R2.raw.fastq.gz
SRR30544831	E12	PRJNA1154993	SAMN43439273	Released	2025-10-01	2024-09-04T16:29:40Z	2025-10-01T08:09:08Z	SUB14699889	E12.338F_806R.R1.raw.fastq.gz, E12.338F_806R.R2.raw.fastq.gz
SRR30544834	E9	PRJNA1154993	SAMN43439273	Released	2025-10-01	2024-09-04T16:29:40Z	2025-10-01T08:09:08Z	SUB14699889	E9.338F_806R.R1.raw.fastq.gz, E9.338F_806R.R2.raw.fastq.gz
SRR30544864	S8	PRJNA1154993	SAMN43439273	Released	2025-10-01	2024-09-04T16:29:42Z	2025-10-01T08:09:08Z	SUB14699889	S8.338F_806R.R1.raw.fastq.gz, S8.338F_806R.R2.raw.fastq.gz
SRR30544867	S5	PRJNA1154993	SAMN43439273	Released	2025-10-01	2024-09-04T16:29:43Z	2025-10-01T08:09:08Z	SUB14699889	S5.338F_806R.R1.raw.fastq.gz, S5.338F_806R.R2.raw.fastq.gz
SRR30544882	C1	PRJNA1154993	SAMN43439273	Released	2025-10-01	2024-09-04T16:29:43Z	2025-10-01T08:09:08Z	SUB14699889	C1.338F_806R.R1.raw.fastq.gz, C1.338F_806R.R2.raw.fastq.gz
SRR30544821	E21	PRJNA1154993	SAMN43439273	Released	2025-10-01	2024-09-04T16:29:39Z	2025-10-01T08:09:07Z	SUB14699889	E21.338F_806R.R1.raw.fastq.gz, E21.338F_806R.R2.raw.fastq.gz
SRR30544830	E13	PRJNA1154993	SAMN43439273	Released	2025-10-01	2024-09-04T16:29:40Z	2025-10-01T08:09:07Z	SUB14699889	E13.338F_806R.R1.raw.fastq.gz, E13.338F_806R.R2.raw.fastq.gz
SRR30544842	E2	PRJNA1154993	SAMN43439273	Released	2025-10-01	2024-09-04T16:29:40Z	2025-10-01T08:09:07Z	SUB14699889	E2.338F_806R.R1.raw.fastq.gz, E2.338F_806R.R2.raw.fastq.gz
SRR30544854	S17	PRJNA1154993	SAMN43439273	Released	2025-10-01	2024-09-04T16:29:41Z	2025-10-01T08:09:07Z	SUB14699889	S17.338F_806R.R1.raw.fastq.gz, S17.338F_806R.R2.raw.fastq.gz
SRR30544823	E19	PRJNA1154993	SAMN43439273	Released	2025-10-01	2024-09-04T16:29:39Z	2025-10-01T08:09:07Z	SUB14699889	E19.338F_806R.R1.raw.fastq.gz, E19.338F_806R.R2.raw.fastq.gz
SRR30544835	E8	PRJNA1154993	SAMN43439273	Released	2025-10-01	2024-09-04T16:29:40Z	2025-10-01T08:09:07Z	SUB14699889	E8.338F_806R.R1.raw.fastq.gz, E8.338F_806R.R2.raw.fastq.gz
SRR30544838	E6	PRJNA1154993	SAMN43439273	Released	2025-10-01	2024-09-04T16:29:40Z	2025-10-01T08:09:07Z	SUB14699889	E6.338F_806R.R1.raw.fastq.gz, E6.338F_806R.R2.raw.fastq.gz
SRR30544853	S18	PRJNA1154993	SAMN43439273	Released	2025-10-01	2024-09-04T16:29:40Z	2025-10-01T08:09:07Z	SUB14699889	S18.338F_806R.R1.raw.fastq.gz, S18.338F_806R.R2.raw.fastq.gz
SRR30544862	S10	PRJNA1154993	SAMN43439273	Released	2025-10-01	2024-09-04T16:29:42Z	2025-10-01T08:09:07Z	SUB14699889	S10.338F_806R.R1.raw.fastq.gz, S10.338F_806R.R2.raw.fastq.gz
SRR30544880	C11	PRJNA1154993	SAMN43439273	Released	2025-10-01	2024-09-04T16:29:43Z	2025-10-01T08:09:07Z	SUB14699889	C11.338F_806R.R1.raw.fastq.gz, C11.338F_806R.R2.raw.fastq.gz
SRR30544819	E23	PRJNA1154993	SAMN43439273	Released	2025-10-01	2024-09-04T16:29:39Z	2025-10-01T08:09:07Z	SUB14699889	E23.338F_806R.R1.raw.fastq.gz, E23.338F_806R.R2.raw.fastq.gz
SRR30544822	E20	PRJNA1154993	SAMN43439273	Released	2025-10-01	2024-09-04T16:29:39Z	2025-10-01T08:09:07Z	SUB14699889	E20.338F_806R.R1.raw.fastq.gz, E20.338F_806R.R2.raw.fastq.gz
SRR30544825	E17	PRJNA1154993	SAMN43439273	Released	2025-10-01	2024-09-04T16:29:39Z	2025-10-01T08:09:07Z	SUB14699889	E17.338F_806R.R1.raw.fastq.gz, E17.338F_806R.R2.raw.fastq.gz
SRR30544828	E15	PRJNA1154993	SAMN43439273	Released	2025-10-01	2024-09-04T16:29:39Z	2025-10-01T08:09:07Z	SUB14699889	E15.338F_806R.R1.raw.fastq.gz, E15.338F_806R.R2.raw.fastq.gz
SRR30544843	E1	PRJNA1154993	SAMN43439273	Released	2025-10-01	2024-09-04T16:29:40Z	2025-10-01T08:09:07Z	SUB14699889	E1.338F_806R.R1.raw.fastq.gz, E1.338F_806R.R2.raw.fastq.gz
SRR30544846	S24	PRJNA1154993	SAMN43439273	Released	2025-10-01	2024-09-04T16:29:40Z	2025-10-01T08:09:07Z	SUB14699889	S24.338F_806R.R1.raw.fastq.gz, S24.338F_806R.R2.raw.fastq.gz
SRR30544852	S19	PRJNA1154993	SAMN43439273	Released	2025-10-01	2024-09-04T16:29:40Z	2025-10-01T08:09:07Z	SUB14699889	S19.338F_806R.R1.raw.fastq.gz, S19.338F_806R.R2.raw.fastq.gz
SRR30544870	C3	PRJNA1154993	SAMN43439273	Released	2025-10-01	2024-09-04T16:29:43Z	2025-10-01T08:09:07Z	SUB14699889	C3.338F_806R.R1.raw.fastq.gz, C3.338F_806R.R2.raw.fastq.gz
SRR30544875	C16	PRJNA1154993	SAMN43439273	Released	2025-10-01	2024-09-04T16:29:43Z	2025-10-01T08:09:06Z	SUB14699889	C16.338F_806R.R1.raw.fastq.gz, C16.338F_806R.R2.raw.fastq.gz
SRR30544827	E16	PRJNA1154993	SAMN43439273	Released	2025-10-01	2024-09-04T16:29:39Z	2025-10-01T08:09:06Z	SUB14699889	E16.338F_806R.R1.raw.fastq.gz, E16.338F_806R.R2.raw.fastq.gz
SRR30544845	S25	PRJNA1154993	SAMN43439273	Released	2025-10-01	2024-09-04T16:29:40Z	2025-10-01T08:09:06Z	SUB14699889	S25.338F_806R.R1.raw.fastq.gz, S25.338F_806R.R2.raw.fastq.gz
SRR30544860	S12	PRJNA1154993	SAMN43439273	Released	2025-10-01	2024-09-04T16:29:42Z	2025-10-01T08:09:06Z	SUB14699889	S12.338F_806R.R1.raw.fastq.gz, S12.338F_806R.R2.raw.fastq.gz
SRR30544863	S9	PRJNA1154993	SAMN43439273	Released	2025-10-01	2024-09-04T16:29:42Z	2025-10-01T08:09:06Z	SUB14699889	S9.338F_806R.R1.raw.fastq.gz, S9.338F_806R.R2.raw.fastq.gz
SRR30544829	E14	PRJNA1154993	SAMN43439273	Released	2025-10-01	2024-09-04T16:29:39Z	2025-10-01T08:09:06Z	SUB14699889	E14.338F_806R.R1.raw.fastq.gz, E14.338F_806R.R2.raw.fastq.gz
SRR30544844	S26	PRJNA1154993	SAMN43439273	Released	2025-10-01	2024-09-04T16:29:40Z	2025-10-01T08:09:06Z	SUB14699889	S26.338F_806R.R1.raw.fastq.gz, S26.338F_806R.R2.raw.fastq.gz
SRR30544847	S23	PRJNA1154993	SAMN43439273	Released	2025-10-01	2024-09-04T16:29:40Z	2025-10-01T08:09:06Z	SUB14699889	S23.338F_806R.R1.raw.fastq.gz, S23.338F_806R.R2.raw.fastq.gz
SRR30544874	C17	PRJNA1154993	SAMN43439273	Released	2025-10-01	2024-09-04T16:29:43Z	2025-10-01T08:09:06Z	SUB14699889	C17.338F_806R.R1.raw.fastq.gz, C17.338F_806R.R2.raw.fastq.gz
SRR30544878	C13	PRJNA1154993	SAMN43439273	Released	2025-10-01	2024-09-04T16:29:43Z	2025-10-01T08:09:06Z	SUB14699889	C13.338F_806R.R1.raw.fastq.gz, C13.338F_806R.R2.raw.fastq.gz
SRR30544858	S13	PRJNA1154993	SAMN43439273	Released	2025-10-01	2024-09-04T16:29:41Z	2025-10-01T08:09:06Z	SUB14699889	S13.338F_806R.R1.raw.fastq.gz, S13.338F_806R.R2.raw.fastq.gz
SRR30544876	C15	PRJNA1154993	SAMN43439273	Released	2025-10-01	2024-09-04T16:29:43Z	2025-10-01T08:09:06Z	SUB14699889	C15.338F_806R.R1.raw.fastq.gz, C15.338F_806R.R2.raw.fastq.gz
